# Supplementary material for: Cross-Reactivity of Human, Wild Boar, and Farm Animal Sera from Pre- and Post-Pandemic Periods with Alpha- and Βeta-Coronaviruses (CoV), including SARS-CoV-2
Source: Viruses. 2023 Dec 23;16(1):34. doi: 10.3390/v16010034 (PMC10821012; doi:10.3390/v16010034)
Supplement: Supplementary file 1 [file viruses-16-00034-s001.zip]

Archive with 1 entries (1 files):
- viruses-2763142-supplementary.pdf
